# Supplementary material for: Transcriptome-wide characterization and functional analysis of MATE transporters in response to aluminum toxicity in Medicago sativa L
Source: PeerJ. 2019 Jan 31;7:e6302. doi: 10.7717/peerj.6302 (PMC6360082; doi:10.7717/peerj.6302)
Supplement: Supplemental Information 2 [file peerj-07-6302-s002.xlsx]

## Sheet: Sheet1
Table S2. One hundred six contigs were identified to have complete conserved domain and full-length cDNA sequences through NCBI-CDD web server.
Gene accession No.	Interval	E-value	Label	Strand	Frame	Start	Stop
contig_100202	342-1655	1.46e-159	ORF3	+	2	213	1748
contig_100277	405-1715	0	ORF4	+	2	237	1922
contig_100470	425-1735	0	ORF5	+	1	302	1786
contig_100659	288-1574	6.54e-131	ORF6	+	2	279	1631
contig_100733	401-1666	6.35e-112	ORF5	+	1	80	1732
contig_10074	524-1834	1.44e-127	ORF5	+	1	446	1894
contig_101973	1811-2446	2.18e-38	ORF6	+	1	1712	2464
contig_10202	247-1557	0	ORF1	+	3	124	1611
contig_102039	214-1518	0	ORF1	+	3	55	1581
contig_102234	336-1226	7.98e-101	ORF23	-	1	1790	303
contig_102829	706-1530	1.7e-78	ORF13	-	1	2082	700
contig_104082	1126-2397	3.96e-113	ORF1	+	3	676	2463
contig_105398	413-1510	2.55e-161	ORF6	+	1	290	1546
contig_105776	190-1491	1.35e-168	ORF1	+	3	97	1530
contig_107199	1126-2397	3.7e-112	ORF2	+	3	802	2463
contig_108236	296-1594	0	ORF5	+	1	179	1642
contig_109074	138-1454	0	ORF7	+	2	57	1505
contig_10995	170-913	9.74e-93	ORF3	+	1	98	886
contig_12020	249-1418	3.75e-107	ORF5	+	2	150	1451
contig_1232	185-1486	0	ORF4	+	1	98	1570
contig_12358	203-1516	0	ORF3	+	1	119	1570
contig_12955	785-1822	1.49e-111	ORF2	+	1	233	1867
contig_12956	794-1831	3.25e-111	ORF3	+	1	242	1876
contig_13352	260-1570	0	ORF2	+	1	101	1627
contig_13394	175-1491	0	ORF1	+	3	94	1542
contig_14076	229-1539	0	ORF1	+	3	106	1590
contig_15677	395-1660	2.35e-110	ORF5	+	1	77	1726
contig_15678	1021-2292	1.88e-112	ORF2	+	3	757	2358
contig_15679	1021-1875	4.27e-82	ORF2	+	3	757	2028
contig_17240	848-1891	2.58e-106	ORF2	+	1	284	1924
contig_17241	827-1870	2.58e-106	ORF2	+	1	284	1903
contig_18646	293-1087	1.39e-112	ORF4	+	1	143	1093
contig_18647	293-1597	0	ORF2	+	1	143	1681
contig_18691	277-1581	0	ORF1	+	3	100	1662
contig_26956	232-1542	0	ORF1	+	3	73	1635
contig_27612	406-1845	0	ORF1	+	3	271	1911
contig_28194	706-2016	0	ORF7	-	2	2139	655
contig_29165	161-886	1.31e-92	ORF7	+	1	68	916
contig_29244	164-1465	3.4e-169	ORF5	+	1	71	1522
contig_30290	186-1487	0	ORF2	+	2	105	1562
contig_33074	208-1509	5.89e-171	ORF1	+	3	115	1548
contig_33275	167-1465	0	ORF5	+	1	50	1513
contig_33327	259-1569	0	ORF1	+	3	100	1596
contig_34077	217-1521	0	ORF1	+	3	94	1560
contig_34876	43-519	9.17e-71	ORF1	+	3	16	573
contig_35030	262-1152	1.79e-87	ORF1	+	3	253	1167
contig_38850	196-543	2.21e-40	ORF6	-	1	555	163
contig_39278	189-1502	0	ORF4	+	2	66	1562
contig_39279	114-1214	8.46e-163	ORF3	+	2	78	1217
contig_39281	114-1427	0	ORF3	+	2	78	1487
contig_44315	134-1438	9.13e-169	ORF3	+	1	41	1495
contig_44785	273-1253	8.1e-141	ORF11	-	1	1199	192
contig_47783	231-1532	0	ORF7	-	3	1613	144
contig_48464	293-1597	0	ORF5	+	1	143	1681
contig_52415	150-1451	0	ORF5	+	2	54	1535
contig_54035	414-1724	0	ORF7	+	2	279	1790
contig_55150	190-1491	7.33e-168	ORF1	+	3	97	1548
contig_55303	238-924	4.63e-111	ORF6	-	1	942	184
contig_5593	331-1602	6.59e-113	ORF11	-	1	1905	265
contig_56894	135-482	1.74e-39	ORF2	+	2	123	515
contig_57707	607-1389	2.15e-116	ORF2	+	3	490	1434
contig_57708	191-1501	0	ORF5	+	1	119	1555
contig_57709	202-1512	0	ORF1	+	3	130	1557
contig_58273	222-1523	0	ORF6	+	2	126	1607
contig_59273	378-1682	0	ORF5	+	2	192	1808
contig_59613	376-1680	0	ORF1	+	3	295	1755
contig_59993	108-1244	2.41e-177	ORF9	+	2	90	1307
contig_61347	419-1750	0	ORF6	-	2	1819	290
contig_61353	425-1735	0	ORF5	+	1	392	1828
contig_64662	186-1496	0	ORF4	+	2	57	1544
contig_64938	2386-3363	2.65e-74	ORF20	-	2	3462	388
contig_66437	273-1577	0	ORF5	+	2	123	1661
contig_66575	212-1522	0	ORF2	+	1	56	1579
contig_67129	316-1626	0	ORF9	-	2	1749	262
contig_67273	184-1497	0	ORF1	+	3	142	1557
contig_67274	192-1505	0	ORF3	+	2	84	1565
contig_68249	223-1521	0	ORF1	+	3	130	1602
contig_6966	208-1509	5.86e-166	ORF1	+	3	115	1566
contig_70702	208-1518	0	ORF1	+	3	16	1575
contig_71101	170-1471	1.57e-163	ORF4	+	1	77	1528
contig_71102	170-1474	4.28e-162	ORF3	+	1	77	1531
contig_73257	931-1908	1.31e-81	ORF2	+	3	871	1986
contig_73944	642-1952	0	ORF6	+	2	450	2009
contig_75338	135-482	7.55e-41	ORF1	+	2	123	515
contig_77421	1114-2424	0	ORF17	-	3	2547	1063
contig_77812	219-1073	1.24e-133	ORF2	+	2	63	1127
contig_78048	119-1219	2.46e-128	ORF10	-	1	1312	53
contig_79227	191-1501	0	ORF3	+	1	119	1546
contig_79859	223-1524	0	ORF1	+	3	181	1608
contig_81761	240-1511	0	ORF5	+	2	222	1562
contig_81781	192-1493	0	ORF3	+	2	102	1571
contig_83808	155-334	2.74e-20	ORF2	-	3	370	17
contig_84193	348-1658	0	ORF10	-	3	1820	147
contig_89783	382-1425	4.36e-112	ORF1	+	3	121	1458
contig_9017	285-1595	0	ORF4	+	2	93	1706
contig_93500	3299-3526	4.91e-13	ORF9	+	1	3245	3565
contig_94246	343-1068	1.3e-96	ORF1	+	3	250	1098
contig_94295	805-1782	6.36e-82	ORF1	+	3	706	1860
contig_95573	239-1549	0	ORF2	+	1	47	1606
contig_96525	164-1522	2.63e-177	ORF3	+	1	107	1630
contig_96930	262-774	3.43e-39	ORF1	+	3	253	864
contig_97072	403-1611	0	ORF9	-	2	1761	340
contig_9750	238-1377	0	ORF1	+	3	157	1380
contig_97618	114-1427	0	ORF4	+	2	78	1478
contig_98072	385-1701	0	ORF9	-	3	1782	334
contig_99934	643-1947	0	ORF2	+	3	451	2010
