# Supplementary material for: Transcriptome-wide characterization and functional analysis of MATE transporters in response to aluminum toxicity in Medicago sativa L
Source: PeerJ. 2019 Jan 31;7:e6302. doi: 10.7717/peerj.6302 (PMC6360082; doi:10.7717/peerj.6302)
Supplement: Supplemental Information 4 [file peerj-07-6302-s004.xlsx]

## Sheet: Sheet1
Table S4. Details of the 88 MATE transporters in alfalfa.
Gene name	Gene accession No.	ORF Length (bp)	Amino acids length (aa)	Molecular weight (KDa)	Protein isoelectric point	Protein grand average of hydropathy	Transmembrane number	Subcell localization
MsMATE01	contig_100202	1383	460	48.99	9.88	0.506	7	plas: 7.5
MsMATE02	contig_100277	1635	544	58.29	10.01	0.512	9	plas: 8
MsMATE03	contig_100659	1338	445	48.23	10.33	0.398	9	vacu: 14
MsMATE04	contig_100733	1641	546	58.99	10.09	0.447	9	chlo: 8
MsMATE05	contig_10074	1620	539	58.27	10.22	0.446	9	plas: 11
MsMATE06	contig_101973	753	250	26.92	4.87	0.358	0	chlo: 4
MsMATE07	contig_10202	1302	433	46.33	6.63	0.566	6	plas: 7
MsMATE08	contig_102039	1116	371	40.29	7.46	0.422	4	plas: 7
MsMATE09	contig_102829	1155	384	41.71	6.51	0.41	3	plas: 5
MsMATE10	contig_104082	1449	482	51.53	9.59	0.674	9	plas: 5
MsMATE11	contig_105398	612	203	21.04	5.99	0.55	0	plas: 6
MsMATE12	contig_105776	1353	450	47.41	4.51	0.828	11	cyto: 4
MsMATE13	contig_107199	915	304	31.57	4.67	0.867	7	chlo: 8
MsMATE14	contig_108236	321	106	11.61	9.79	0.815	2	plas: 9
MsMATE15	contig_109074	1653	550	59.66	8.1	0.504	8	chlo: 8
MsMATE16	contig_10995	1662	553	60.62	8.26	0.473	9	nucl: 4
MsMATE17	contig_12020	1641	546	59.83	7.85	0.53	10	vacu: 6
MsMATE18	contig_1232	1272	423	46.4	8.28	0.439	5	plas: 8
MsMATE19	contig_12358	1602	533	58.14	8.8	0.511	9	plas: 6
MsMATE20	contig_12956	1788	595	65.3	8.41	0.449	11	plas: 5
MsMATE21	contig_13352	1650	549	59.55	8.53	0.508	9	plas: 7
MsMATE22	contig_13394	393	130	13.94	8.23	1.159	3	plas: 7
MsMATE23	contig_14076	558	185	20.21	8.48	0.824	4	chlo: 12
MsMATE24	contig_15677	1536	511	55.71	8.63	0.606	10	chlo: 9
MsMATE25	contig_15678	1530	509	55.74	7.69	0.582	9	chlo: 14
MsMATE26	contig_15679	1524	507	55.24	8.23	0.608	10	chlo: 13
MsMATE27	contig_17240	1470	489	53.44	7.77	0.668	12	plas: 9
MsMATE28	contig_17241	1686	561	61.37	7.59	0.507	11	plas: 8
MsMATE29	contig_18646	1674	557	61.13	6.87	0.494	12	plas: 7
MsMATE30	contig_18647	1617	538	59.18	8.34	0.536	12	plas: 12
MsMATE31	contig_18691	1614	537	58.76	8.57	0.521	11	plas: 7
MsMATE32	contig_26956	1464	487	53.58	7.44	0.733	12	plas: 7
MsMATE33	contig_27612	849	282	31.56	9.59	0.658	6	plas: 8
MsMATE34	contig_29165	1473	490	53.96	9.02	0.663	12	plas: 5
MsMATE35	contig_29244	1008	335	36.89	8.54	0.764	8	plas: 7
MsMATE36	contig_30290	1437	478	52.01	7.94	0.772	10	plas: 7
MsMATE37	contig_33074	1428	475	51.63	8.27	0.767	10	plas: 10
MsMATE38	contig_33327	789	262	28.78	8.07	0.877	6	plas: 7
MsMATE39	contig_34077	945	314	34.17	7.65	0.569	5	plas: 9
MsMATE40	contig_34876	1488	495	54.36	6.34	0.671	12	chlo: 12
MsMATE41	contig_35030	1461	486	52.73	8.47	0.753	12	vacu: 13
MsMATE42	contig_39278	1452	483	52.37	5.39	0.767	11	plas: 8
MsMATE43	contig_39281	1416	471	51.35	6.9	0.795	10	plas: 9
MsMATE44	contig_44315	1482	493	53.85	7.41	0.678	10	plas: 7
MsMATE45	contig_44785	1497	498	54.95	9.68	0.676	11	plas: 7
MsMATE46	contig_47783	1401	466	50.94	8.98	0.824	11	plas: 6
MsMATE47	contig_54035	1410	469	51.64	9.2	0.743	12	cyto: 4
MsMATE48	contig_55150	354	117	13.22	5.84	0.664	2	plas: 4
MsMATE49	contig_55303	1488	495	54.1	5.84	0.671	12	vacu: 5
MsMATE50	contig_5593	1437	478	52.41	8.99	0.727	12	chlo: 10
MsMATE51	contig_56894	1449	482	52.58	8.29	0.666	11	plas: 7
MsMATE52	contig_57707	1224	407	44.45	8.19	0.66	9	cyto: 4
MsMATE53	contig_57708	1341	446	48.33	7.97	0.78	10	plas: 5
MsMATE54	contig_58273	1449	482	52.35	8.18	0.694	11	plas: 8
MsMATE55	contig_59273	1452	483	54.06	8.28	0.694	12	plas: 7
MsMATE56	contig_59613	1455	484	53.93	8.63	0.654	12	plas: 7
MsMATE57	contig_59993	1455	484	53.87	8.12	0.672	10	plas: 6
MsMATE58	contig_61347	1434	477	53.31	8.86	0.632	12	cyto: 7
MsMATE59	contig_61353	1452	483	53.72	8.22	0.649	10	plas: 8
MsMATE60	contig_64662	1434	477	52.95	7.54	0.714	12	plas: 8
MsMATE61	contig_66575	1452	483	53.69	6.95	0.655	11	plas: 7
MsMATE62	contig_67273	1260	419	46.35	6.88	0.732	9	plas: 5
MsMATE63	contig_67274	1539	512	55.88	4.84	0.705	12	plas: 6
MsMATE64	contig_68249	1422	473	51.77	5.36	0.713	9	plas: 7
MsMATE65	contig_6966	951	316	34.49	4.56	0.719	7	cyto: 4
MsMATE66	contig_71102	1563	520	56.9	6.5	0.674	12	plas: 5
MsMATE67	contig_73257	759	252	27.67	8.59	1.017	4	plas: 9
MsMATE68	contig_73944	1218	405	43.98	7.67	0.894	8	vacu: 10
MsMATE69	contig_77421	1560	519	56.66	8.05	0.72	11	plas: 6
MsMATE70	contig_77812	1560	519	56.29	6.98	0.757	12	plas: 6
MsMATE71	contig_78048	1560	519	56.65	7.78	0.724	11	cyto: 4
MsMATE72	contig_79227	1527	508	55.01	6.5	0.741	12	plas: 5
MsMATE73	contig_79859	1497	498	54.06	6.5	0.814	11	plas: 7
MsMATE74	contig_81761	1065	354	38.71	6.5	0.766	8	vacu: 14
MsMATE75	contig_81781	1563	520	56.93	7.85	0.726	12	plas: 6
MsMATE76	contig_83808	1527	508	55.46	7.43	0.709	11	nucl: 6
MsMATE77	contig_84193	1524	507	55.31	6.89	0.716	11	plas: 8
MsMATE78	contig_89783	1641	546	60.54	6.43	0.591	10	plas: 10
MsMATE79	contig_9017	1512	503	55.54	5.18	0.668	10	plas: 7
MsMATE80	contig_93500	1485	494	54.74	7.1	0.687	12	plas: 9
MsMATE81	contig_94295	1467	488	54.01	5.95	0.76	12	plas: 6
MsMATE82	contig_95573	1257	418	46.15	6.5	0.77	8	plas: 5
MsMATE83	contig_96525	1485	494	54.77	7.1	0.682	12	plas: 5
MsMATE84	contig_96930	1470	489	54.02	8.1	0.631	11	vacu: 13
MsMATE85	contig_97072	1458	483	53.29	7.01	0.72	10	plas: 12
MsMATE86	contig_9750	1473	490	54.23	8.02	0.693	11	plas: 6
MsMATE87	contig_97618	1482	493	54.63	7.72	0.667	11	plas: 10
MsMATE88	contig_99934	1428	475	52.44	8.45	0.761	11	plas: 6
