# Supplementary material for: Transcriptome-wide characterization and functional analysis of MATE transporters in response to aluminum toxicity in Medicago sativa L
Source: PeerJ. 2019 Jan 31;7:e6302. doi: 10.7717/peerj.6302 (PMC6360082; doi:10.7717/peerj.6302)
Supplement: Supplemental Information 11 [file peerj-07-6302-s011.zip]

Archive with 3 entries (2 files):
- Raw data/
- Raw data/Supplementary data 3.xlsx
- Raw data/Supplementary data 4.xlsx
