# Supplementary material for: Transcriptome-wide characterization and functional analysis of MATE transporters in response to aluminum toxicity in Medicago sativa L
Source: PeerJ. 2019 Jan 31;7:e6302. doi: 10.7717/peerj.6302 (PMC6360082; doi:10.7717/peerj.6302)
Supplement: Supplemental Information 11 [file peerj-07-6302-s011.zip › Raw data/Supplementary data 3.xlsx]

## Sheet: Sheet1
Supplementary data 3. The gene chip expression data of each gene in different tissues.
Gene id	B47_ES	B47_Flower	B47_Leaf	B47_Nodule	B47_PES	B47_Root
MsMATE01	1	2	1	1	1.33	7.33
MsMATE02	1.67	7.67	1	0	0.67	0.33
MsMATE03	1	0.33	1.33	0	0.33	0
MsMATE04	3.33	1.67	1.33	0	1	0.67
MsMATE05	6	3.67	5	15.33	4.67	12
MsMATE06	0	1	1.33	0.33	0.33	0.67
MsMATE07	2	8.67	6.67	9.67	2	13.33
MsMATE08	1	4.33	13	7.33	1	1
MsMATE09	5	3	0.33	4	10	17.33
MsMATE10	8.33	4	9.67	2	5	2
MsMATE11	0.33	6.33	9	1	0.33	1
MsMATE12	3	2.67	1.33	0	0.67	0
MsMATE13	7.67	3	8	1	3.67	1
MsMATE14	1	1	2	0	1	0
MsMATE15	1.67	1	1.33	10.67	1.67	1
MsMATE16	1	1.67	2	3.33	0.67	1.67
MsMATE17	1	6.67	8.67	1.67	1.67	2.67
MsMATE18	6.33	9	8.67	1.67	2.67	2
MsMATE19	0	0	0	3.33	0	7
MsMATE20	5	4.33	0	6.67	11.33	22.67
MsMATE21	10	31	13.67	1.33	4.33	8.67
MsMATE22	3.33	2.67	3.67	32.67	4.33	2
MsMATE23	1	11.33	18	2	0.67	1
MsMATE24	2	2.33	3.33	1.33	1.33	2
MsMATE25	1	2	2	2	1	5
MsMATE26	0	1	0	2.33	0.33	5
MsMATE27	0	0	0	9	0	12.67
MsMATE28	0	0	0	8.67	0	11.33
MsMATE29	1.33	3	3.67	2	1.67	5.67
MsMATE30	1.67	4.33	5.33	1.67	2.33	5
MsMATE31	3.67	8	7.67	4.33	5.33	13.33
MsMATE32	6.33	18.67	9	1	2.67	5.33
MsMATE33	2.33	29	12	0	2.33	0
MsMATE34	0	2.67	1	0.33	0.67	1
MsMATE35	7.33	4.33	5.67	0	2	0
MsMATE36	2	2	0	0	0	0
MsMATE37	3.67	1.67	7	0	2.67	0
MsMATE38	4	14	16.67	6.67	2.33	4
MsMATE39	1	9	13.67	2	0.67	1
MsMATE40	0.33	1.33	5.67	1.67	0.67	1
MsMATE41	1	1	4.67	0	1	0
MsMATE42	0	0	0	8	0	0
MsMATE43	0	0	0	9.33	0	0
MsMATE44	6.67	3.33	9	0	3.33	0
MsMATE45	1	1.67	2	0.33	1.33	0.67
MsMATE46	0	0.67	0	0.33	0	7.33
MsMATE47	3	27.67	15.33	0	3.67	0
MsMATE48	3.33	2	4	0	1.67	0
MsMATE49	0	1.33	10	4.67	0.33	0
MsMATE50	5	2.33	2.67	0	1.33	0.33
MsMATE51	0	1	1.67	0	0.67	0.67
MsMATE52	0	1	1	1	0	0.33
MsMATE53	0	1	1.33	1	0	1
MsMATE54	3.67	4.67	4.33	1	2	1.33
MsMATE55	0	0	0	47.33	0	2
MsMATE56	0	0	0	22.33	0	0
MsMATE57	0	2.67	11.67	7.33	0.67	0
MsMATE58	0	0.67	0	7.33	0	3.33
MsMATE59	0	0	0	22	0	0
MsMATE60	0	0	0	1	0	2
MsMATE61	2.67	7.33	3.33	0	1.33	2
MsMATE62	0.33	1	0	1	0	5.33
MsMATE63	0.33	1.33	0	1	0	6
MsMATE64	0.33	2.67	1	0.67	1	2
MsMATE65	4.67	2.33	7	0	3.33	0
MsMATE66	5	1.67	3	0	2	0
MsMATE67	0	2	2	0.67	0.67	1
MsMATE68	1.67	4	9.33	4	1	1
MsMATE69	2	5	4.33	0.33	1.33	1
MsMATE70	1.33	6.67	4	1	1	1.67
MsMATE71	5.33	3	10.67	0	4	0.33
MsMATE72	0	1	1	1	0	0.67
MsMATE73	4.33	6	5.33	1	2	1.67
MsMATE74	2	1.33	1.67	10.33	2.33	1
MsMATE75	0	4	3.33	10	0	2
MsMATE76	0	0	0	4	0	0
MsMATE77	0	0	0	11	0	0
MsMATE78	0	0	0	8	0	9.67
MsMATE79	1	0	4	12.33	1	15.33
MsMATE80	1	1.33	1.67	1	1.33	1.67
MsMATE81	0.33	2.33	3	1	0.67	1
MsMATE82	4.67	14.67	19	6.67	2.67	4
MsMATE83	2	1.67	0	0	0	0
MsMATE84	1	1	3	0	0.33	0
MsMATE85	1.67	4.33	4.67	1	2.33	4.33
MsMATE86	2.33	2.67	3.67	36.33	3.33	2.33
MsMATE87	0	0	0	7.33	0	0
MsMATE88	0	2	16.33	8.67	0.67	0
