# Supplementary material for: Transcriptome-wide characterization and functional analysis of MATE transporters in response to aluminum toxicity in Medicago sativa L
Source: PeerJ. 2019 Jan 31;7:e6302. doi: 10.7717/peerj.6302 (PMC6360082; doi:10.7717/peerj.6302)
Supplement: Supplemental Information 11 [file peerj-07-6302-s011.zip › Raw data/Supplementary data 4.xlsx]

## Sheet: Sheet1
Supplementary data 3. The result of qRT-PCR.
Exported RQ Study Sample Summary and Well Information
Document Name: Plate1
Plate Type: Relative Quantification Study
User: Administrator
Document Information
Operator: Administrator
Last Modified:
Instrument Type: Applied Biosystems 7500 Real-Time PCR System
Comments:
SDS v1.3.1
Thermal Cycler Profile
Stage	Repetitions	Temperature	Time	Ramp Rate	Auto Increment
1	1	95.0 癈	10:00:00	100
2	40	95.0 癈	00:15:00	100
		60.0 癈	01:00:00	100
9700 Mode
Data Collection : Stage 2 Step 1
PCR Volume: 20 礚
Calibrator	0
Endogenous Control	Actin1
Plate	Well ID	Well	Sample	Detector	Task	Ct	Avg Ct	Threshold	Auto Ct	Baseline	Start	End
Plate1	1	A1	0	1	Target	27.93	28.082	0.2	Manual	Manual	3	15
Plate1	2	A2	0	1	Target	28.203	28.082	0.2	Manual	Manual	3	15
Plate1	3	A3	0	1	Target	28.113	28.082	0.2	Manual	Manual	3	15
Plate1	4	A4	4	1	Target	30.126	30.413	0.2	Manual	Manual	3	15
Plate1	5	A5	4	1	Target	30.24	30.413	0.2	Manual	Manual	3	15
Plate1	6	A6	4	1	Target	30.872	30.413	0.2	Manual	Manual	3	15
Plate1	7	A7	8	1	Target	31.056	30.188	0.2	Manual	Manual	3	15
Plate1	8	A8	8	1	Target	29.655	30.188	0.2	Manual	Manual	3	15
Plate1	9	A9	8	1	Target	29.854	30.188	0.2	Manual	Manual	3	15
Plate1	10	A10	24	1	Target	30.321	30.329	0.2	Manual	Manual	3	15
Plate1	11	A11	24	1	Target	30.625	30.329	0.2	Manual	Manual	3	15
Plate1	12	A12	24	1	Target	30.041	30.329	0.2	Manual	Manual	3	15
Plate1	13	B1	0	2	Target	28.366	28.184	0.2	Manual	Manual	3	15
Plate1	14	B2	0	2	Target	28.085	28.184	0.2	Manual	Manual	3	15
Plate1	15	B3	0	2	Target	28.101	28.184	0.2	Manual	Manual	3	15
Plate1	16	B4	4	2	Target	30.265	30.603	0.2	Manual	Manual	3	15
Plate1	17	B5	4	2	Target	31.038	30.603	0.2	Manual	Manual	3	15
Plate1	18	B6	4	2	Target	30.505	30.603	0.2	Manual	Manual	3	15
Plate1	19	B7	8	2	Target	30.103	30.004	0.2	Manual	Manual	3	15
Plate1	20	B8	8	2	Target	30.09	30.004	0.2	Manual	Manual	3	15
Plate1	21	B9	8	2	Target	29.818	30.004	0.2	Manual	Manual	3	15
Plate1	22	B10	24	2	Target	30.603	30.613	0.2	Manual	Manual	3	15
Plate1	23	B11	24	2	Target	30.622	30.613	0.2	Manual	Manual	3	15
Plate1	24	B12	24	2	Target	29.804	30.613	0.2	Manual	Manual	3	15
Plate1	25	C1	0	3	Target	29.249	29.087	0.2	Manual	Manual	3	15
Plate1	26	C2	0	3	Target	29.151	29.087	0.2	Manual	Manual	3	15
Plate1	27	C3	0	3	Target	28.86	29.087	0.2	Manual	Manual	3	15
Plate1	28	C4	4	3	Target	30.008	30.785	0.2	Manual	Manual	3	15
Plate1	29	C5	4	3	Target	31.135	30.785	0.2	Manual	Manual	3	15
Plate1	30	C6	4	3	Target	31.211	30.785	0.2	Manual	Manual	3	15
Plate1	31	C7	8	3	Target	27.563	27.964	0.2	Manual	Manual	3	15
Plate1	32	C8	8	3	Target	28.268	27.964	0.2	Manual	Manual	3	15
Plate1	33	C9	8	3	Target	28.061	27.964	0.2	Manual	Manual	3	15
Plate1	34	C10	24	3	Target	28.612	28.906	0.2	Manual	Manual	3	15
Plate1	35	C11	24	3	Target	28.966	28.906	0.2	Manual	Manual	3	15
Plate1	36	C12	24	3	Target	29.141	28.906	0.2	Manual	Manual	3	15
Plate1	37	D1	0	4	Target	27.958	27.981	0.2	Manual	Manual	3	15
Plate1	38	D2	0	4	Target	28.036	27.981	0.2	Manual	Manual	3	15
Plate1	39	D3	0	4	Target	27.95	27.981	0.2	Manual	Manual	3	15
Plate1	40	D4	4	4	Target	30.278	30.17	0.2	Manual	Manual	3	15
Plate1	41	D5	4	4	Target	30.009	30.17	0.2	Manual	Manual	3	15
Plate1	42	D6	4	4	Target	30.223	30.17	0.2	Manual	Manual	3	15
Plate1	43	D7	8	4	Target	29.625	29.727	0.2	Manual	Manual	3	15
Plate1	44	D8	8	4	Target	29.583	29.727	0.2	Manual	Manual	3	15
Plate1	45	D9	8	4	Target	29.973	29.727	0.2	Manual	Manual	3	15
Plate1	46	D10	24	4	Target	29.598	29.728	0.2	Manual	Manual	3	15
Plate1	47	D11	24	4	Target	30.245	29.728	0.2	Manual	Manual	3	15
Plate1	48	D12	24	4	Target	29.342	29.728	0.2	Manual	Manual	3	15
Plate1	49	E1	0	5	Target	34.556	33.97	0.2	Manual	Manual	3	15
Plate1	50	E2	0	5	Target	33.047	33.97	0.2	Manual	Manual	3	15
Plate1	51	E3	0	5	Target	34.308	33.97	0.2	Manual	Manual	3	15
Plate1	52	E4	4	5	Target	34.102	34.778	0.2	Manual	Manual	3	15
Plate1	53	E5	4	5	Target	35.013	34.778	0.2	Manual	Manual	3	15
Plate1	54	E6	4	5	Target	35.218	34.778	0.2	Manual	Manual	3	15
Plate1	55	E7	8	5	Target	33.283	32.699	0.2	Manual	Manual	3	15
Plate1	56	E8	8	5	Target	32.489	32.699	0.2	Manual	Manual	3	15
Plate1	57	E9	8	5	Target	32.323	32.699	0.2	Manual	Manual	3	15
Plate1	58	E10	24	5	Target	32.633	33.385	0.2	Manual	Manual	3	15
Plate1	59	E11	24	5	Target	34.273	33.385	0.2	Manual	Manual	3	15
Plate1	60	E12	24	5	Target	33.248	33.385	0.2	Manual	Manual	3	15
Plate1	61	F1	0	6	Target	25.864	25.93	0.2	Manual	Manual	3	15
Plate1	62	F2	0	6	Target	25.782	25.93	0.2	Manual	Manual	3	15
Plate1	63	F3	0	6	Target	26.143	25.93	0.2	Manual	Manual	3	15
Plate1	64	F4	4	6	Target	27.808	27.922	0.2	Manual	Manual	3	15
Plate1	65	F5	4	6	Target	28.047	27.922	0.2	Manual	Manual	3	15
Plate1	66	F6	4	6	Target	27.911	27.922	0.2	Manual	Manual	3	15
Plate1	67	F7	8	6	Target	27.383	27.332	0.2	Manual	Manual	3	15
Plate1	68	F8	8	6	Target	27.378	27.332	0.2	Manual	Manual	3	15
Plate1	69	F9	8	6	Target	27.237	27.332	0.2	Manual	Manual	3	15
Plate1	70	F10	24	6	Target	27.454	27.666	0.2	Manual	Manual	3	15
Plate1	71	F11	24	6	Target	27.864	27.666	0.2	Manual	Manual	3	15
Plate1	72	F12	24	6	Target	27.68	27.666	0.2	Manual	Manual	3	15
Plate1	73	G1	0	7	Target	26.884	27.03	0.2	Manual	Manual	3	15
Plate1	74	G2	0	7	Target	27.04	27.03	0.2	Manual	Manual	3	15
Plate1	75	G3	0	7	Target	27.165	27.03	0.2	Manual	Manual	3	15
Plate1	76	G4	4	7	Target	26.925	26.786	0.2	Manual	Manual	3	15
Plate1	77	G5	4	7	Target	26.621	26.786	0.2	Manual	Manual	3	15
Plate1	78	G6	4	7	Target	26.812	26.786	0.2	Manual	Manual	3	15
Plate1	79	G7	8	7	Target	26.248	26.239	0.2	Manual	Manual	3	15
Plate1	80	G8	8	7	Target	26.243	26.239	0.2	Manual	Manual	3	15
Plate1	81	G9	8	7	Target	26.225	26.239	0.2	Manual	Manual	3	15
Plate1	82	G10	24	7	Target	29.399	29.982	0.2	Manual	Manual	3	15
Plate1	83	G11	24	7	Target	30.232	29.982	0.2	Manual	Manual	3	15
Plate1	84	G12	24	7	Target	30.314	29.982	0.2	Manual	Manual	3	15
Plate1	85	H1	0	Actin1	ENDO	29.269	28.748	0.2	Manual	Manual	3	15
Plate1	86	H2	0	Actin1	ENDO	28.518	28.748	0.2	Manual	Manual	3	15
Plate1	87	H3	0	Actin1	ENDO	28.458	28.748	0.2	Manual	Manual	3	15
Plate1	88	H4	4	Actin1	ENDO	28.202	28.13	0.2	Manual	Manual	3	15
Plate1	89	H5	4	Actin1	ENDO	28.146	28.13	0.2	Manual	Manual	3	15
Plate1	90	H6	4	Actin1	ENDO	28.043	28.13	0.2	Manual	Manual	3	15
Plate1	91	H7	8	Actin1	ENDO	28.038	27.862	0.2	Manual	Manual	3	15
Plate1	92	H8	8	Actin1	ENDO	27.95	27.862	0.2	Manual	Manual	3	15
Plate1	93	H9	8	Actin1	ENDO	27.599	27.862	0.2	Manual	Manual	3	15
Plate1	94	H10	24	Actin1	ENDO	27.142	27.421	0.2	Manual	Manual	3	15
Plate1	95	H11	24	Actin1	ENDO	27.364	27.421	0.2	Manual	Manual	3	15
Plate1	96	H12	24	Actin1	ENDO	27.759	27.421	0.2	Manual	Manual	3	15
Plate1	15	B3	0	1	Target	27.317	27.317	0.2	Manual	Manual	3	15
Plate1	19	B7	0	1	Target	27.756	27.756	0.2	Manual	Manual	3	15
Plate1	27	C3	0	1	Target	27.512	27.512	0.2	Manual	Manual	3	15
Plate1	16	B4	4	1	Target	30.29	30.66	0.2	Manual	Manual	3	15
Plate1	20	B8	4	1	Target	30.66	30.66	0.2	Manual	Manual	3	15
Plate1	28	C4	4	1	Target	31.027	30.66	0.2	Manual	Manual	3	15
Plate1	17	B5	8	1	Target	30.81	30.88	0.2	Manual	Manual	3	15
Plate1	21	B9	8	1	Target	29.955	30.88	0.2	Manual	Manual	3	15
Plate1	29	C5	8	1	Target	31.877	30.88	0.2	Manual	Manual	3	15
Plate1	18	B6	24	1	Target	29.643	29.64	0.2	Manual	Manual	3	15
Plate1	22	B10	24	1	Target	30.039	29.64	0.2	Manual	Manual	3	15
Plate1	30	C6	24	1	Target	29.244	29.64	0.2	Manual	Manual	3	15
Plate1	31	C7	0	2	Target	31.112	30.93	0.2	Manual	Manual	3	15
Plate1	39	D3	0	2	Target	31.177	30.93	0.2	Manual	Manual	3	15
Plate1	43	D7	0	2	Target	30.49	30.93	0.2	Manual	Manual	3	15
Plate1	32	C8	4	2	Target	31.02	29.07	0.2	Manual	Manual	3	15
Plate1	40	D4	4	2	Target	30.996	29.07	0.2	Manual	Manual	3	15
Plate1	44	D8	4	2	Target	25.194	29.07	0.2	Manual	Manual	3	15
Plate1	33	C9	8	2	Target	31.732	31.39	0.2	Manual	Manual	3	15
Plate1	41	D5	8	2	Target	31.284	31.39	0.2	Manual	Manual	3	15
Plate1	45	D9	8	2	Target	31.158	31.39	0.2	Manual	Manual	3	15
Plate1	34	C10	24	2	Target	30.526	30.82	0.2	Manual	Manual	3	15
Plate1	42	D6	24	2	Target	31.093	30.82	0.2	Manual	Manual	3	15
Plate1	46	D10	24	2	Target	30.839	30.82	0.2	Manual	Manual	3	15
Plate1	39	D3	0	1	Target	27.559	27.86	0.2	Manual	Manual	3	15
Plate1	40	D4	0	1	Target	28.248	27.86	0.2	Manual	Manual	3	15
Plate1	41	D5	0	1	Target	27.787	27.86	0.2	Manual	Manual	3	15
Plate1	42	D6	4	1	Target	27.223	27.75	0.2	Manual	Manual	3	15
Plate1	43	D7	4	1	Target	27.834	27.75	0.2	Manual	Manual	3	15
Plate1	44	D8	4	1	Target	28.183	27.75	0.2	Manual	Manual	3	15
Plate1	45	D9	8	1	Target	25.817	28.85	0.2	Manual	Manual	3	15
Plate1	46	D10	8	1	Target	25.827	28.85	0.2	Manual	Manual	3	15
Plate1	51	E3	8	1	Target	25.919	28.85	0.2	Manual	Manual	3	15
Plate1	52	E4	24	1	Target	30.634	30.19	0.2	Manual	Manual	3	15
Plate1	53	E5	24	1	Target	30.029	30.19	0.2	Manual	Manual	3	15
Plate1	54	E6	24	1	Target	29.898	30.19	0.2	Manual	Manual	3	15
Plate1	51	E3	0	Actin1	ENDO	26.977	27.002	0.2	Manual	Manual	3	15
Plate1	56	E8	0	Actin1	ENDO	27.229	27.232	0.2	Manual	Manual	3	15
Plate1	65	F5	0	Actin1	ENDO	27.265	27.24	0.2	Manual	Manual	3	15
Plate1	55	E7	4	Actin1	ENDO	27.262	27.002	0.2	Manual	Manual	3	15
Plate1	64	F4	4	Actin1	ENDO	27.24	27.232	0.2	Manual	Manual	3	15
Plate1	54	E6	4	Actin1	ENDO	27.224	27.184	0.2	Manual	Manual	3	15
Plate1	63	F3	8	Actin1	ENDO	26.767	27.002	0.2	Manual	Manual	3	15
Plate1	53	E5	8	Actin1	ENDO	27.345	27.24	0.2	Manual	Manual	3	15
Plate1	58	E10	8	Actin1	ENDO	27.228	27.184	0.2	Manual	Manual	3	15
Plate1	52	E4	24	Actin1	ENDO	27.226	27.232	0.2	Manual	Manual	3	15
Plate1	57	E9	24	Actin1	ENDO	27.111	27.24	0.2	Manual	Manual	3	15
Plate2	66	F6	24	Actin1	ENDO	27.099	27.184	0.2	Manual	Manual	3	15
